# Supplementary material for: Sex and age differences in AMPK phosphorylation, mitochondrial homeostasis, and inflammation in hearts from inflammatory cardiomyopathy patients
Source: Aging Cell. 2023 Jun 26;22(8):e13894. doi: 10.1111/acel.13894 (PMC10410062; doi:10.1111/acel.13894)
Supplement: Supplementary file 1 — Data S1: [file ACEL-22-e13894-s002.zip]

Archive with 27 entries (27 files):
- Original blot 1.JPG
- Original blot 10.JPG
- Original blot 11.JPG
- Original blot 12.JPG
- Original blot 13.JPG
- Original blot 14.JPG
- Original blot 15.JPG
- Original blot 16.JPG
- Original blot 17.JPG
- Original blot 18.JPG
- Original blot 19.JPG
- Original blot 2.JPG
- Original blot 20.JPG
- Original blot 21.JPG
- Original blot 22.JPG
- Original blot 23.JPG
- Original blot 24.JPG
- Original blot 25.JPG
- Original blot 26.JPG
- Original blot 27.JPG
- Original blot 3.JPG
- Original blot 4.JPG
- Original blot 5.JPG
- Original blot 6.JPG
- Original blot 7.JPG
- Original blot 8.JPG
- Original blot 9.JPG
